# Supplementary material for: Exploring the Biocontrol Potential of Phanerochaete chrysosporium against Wheat Crown Rot
Source: J Fungi (Basel). 2024 Sep 7;10(9):641. doi: 10.3390/jof10090641 (PMC11432967; doi:10.3390/jof10090641)
Supplement: Supplementary file 1 [file jof-10-00641-s001.zip]

Archive with 1 entries (1 files):
- jof-3119978-supplementary.pdf
